# Supplementary material for: An evaluation of adherence to folic acid supplementation in pregnant women during early gestation for the prevention of neural tube defects
Source: Public Health Nutr. 2022 Jul 25;25(11):3025–35. doi: 10.1017/S1368980022001574 (PMC9991708; doi:10.1017/S1368980022001574)
Supplement: Supplementary file 1 [file S1368980022001574sup.zip]

Archive with 2 entries (2 files):
- S1368980022001574sup001.docx
- S1368980022001574sup002.docx
